# Supplementary material for: Impact of in vitro phytohormone treatments on the metabolome of the leafy liverwort Radula complanata (L.) Dumort
Source: Metabolomics. 2023 Mar 9;19(3):17. doi: 10.1007/s11306-023-01979-y (PMC9998581; doi:10.1007/s11306-023-01979-y)
Supplement: Supplementary file 2 — Supplementary Material 2 [file 11306_2023_1979_MOESM2_ESM.xlsx]

## Sheet: Fresh Plant Weight
Radula Stress Hormones							Radula Growth Hormones
	Mass (mg)							Mass (mg)
Treatment	Plant 1	Plant 2	Plant 3	Plant 4	Plant 5		Treatment	Plant 1	Plant 2	Plant 3
Control 1	2.5	1.6	3.7	2.2	1.8		Control 1	0.5	1.3	2.1
Control 2	1.3	1.8	2.8	1.8	1.2		Control 2	1.1	1.1	1.9
Control 3	1.1	0.8	0.9	0.3	1.2		Control 3	1.2	1.7	2.5
JA 1µM 1	2.1	1	2.8	1.7	3.3		NAA 1µM 1	3.3	5.4	6.3
JA 1µM 2	3.5	2.8	1.7				NAA 1µM 2	3.7	4.2	3
JA 1µM 3	1.7	3.2	2	2.8	4		NAA 1µM 3	2.1	3.7	3.7
JA 10µM 1	1.9	2.3	2.9	2.2			NAA 10µM 1	1.7	2.4	2.6
JA 10µM 2	1.7	2.8	2.6	2.1	2.5		NAA 10µM 2	3.2	1.6	2.8
JA 10µM 3	2.7	2.3	3.8	2.5	2.2		NAA 10µM 3	2.9	2.8	3.6
JA 100µM 1	0	0	0.1	0	0.1		NAA 100µM 1	0	0	0.2
JA 100µM 2	0.1	0	0	0	0.1		NAA 100µM 2	0	0.2	0
JA 100µM 3	0	0	0	0	0		NAA 100µM 3	0	0.1	0
SA 1µM 1	1.6	1.6	1.2	1.8	2.2		BAP 1µM 1	1.2	4.4	2.1
SA 1µM 2	2.1	3	2.6	2.2	2.1		BAP 1µM 2	1.1	2.2	2.2
SA 1µM 3	1.1	2	2.9	1.4	2.5		BAP 1µM 3	2.7	1.6	1.8
SA 10µM 1	3.7	2.9	4.4	4	4.5		BAP 10µM 1	3.1	1.3	0.5
SA 10µM 2	1.7	2.4	1.8	2.8	3.6		BAP 10µM 2	0.8	1.8	2.3
SA 10µM 3	1.3	1.2	1.8	1.4	1.3		BAP 10µM 3	1.5	2.3	2.4
SA 100µM 1	0.2	0	0.2	0.1	0.3		BAP 100µM 1	0	0.1	0.3
SA 100µM 2	0.3	0.7	0.4	0	0.2		BAP 100µM 2	0.1	0.3	0.6
SA 100µM 3	0.1	0	0	0	0.1		BAP 100µM 3	0.1	0	0.3
AA 1µM 1	1.8	1.2	2.2	1.6	1.9
AA 1µM 2	2.9	1.2	2	1.9	0.6		$`anovafile$Treatment`
AA 1µM 3	2.5	2	1.9	2.4	2.9			diff	lwr	upr	p adj
AA 10µM 1	2	3.9	2.1	4	2.5		NAA100-NAA1	-3.87778	-5.12246	-2.63309	7e-07
AA 10µM 2	4.3	3	3.6	3.2	3.9		NAA100-NAA10	-2.56667	-3.81135	-1.32198	9.39e-05
AA 10µM 3	1.3	1.9	1.3	2.3	1.3		NAA1-Control	2.44444	1.19976	3.68913	0.0001589
AA 100µM 1	0	0	0.1	0	0		BAP100-BAP1	-1.94444	-3.18913	-0.69976	0.0015752
AA 100µM 2	0	0	0	0	0		BAP100-BAP10	-1.57778	-2.82246	-0.333093	0.0095407
AA 100µM 3	0.2	0	0	0.1	0		NAA100-Control	-1.43333	-2.67802	-0.188649	0.0196433
							NAA10-NAA1	-1.31111	-2.5558	-0.0664263	0.0360751
$`anovafile$Treatment`							Control-BAP100	1.28889	0.0442041	2.53357	0.0402546
	diff	lwr	upr	p adj			NAA10-Control	1.13333	-0.111351	2.37802	0.0854479
AA100-AA10	-2.68	-4.40721	-0.95279	0.0007418			Control-BAP1	-0.655556	-1.90024	0.589129	0.569257
JA100-JA1	-2.50222	-4.22943	-0.775012	0.0016427			BAP10-BAP1	-0.366667	-1.61135	0.878018	0.944315
JA100-JA10	-2.42833	-4.15554	-0.701123	0.002289			Control-BAP10	-0.288889	-1.53357	0.955796	0.981963
SA100-SA10	-2.41333	-4.14054	-0.686123	0.0024486
AA100-AA1	-1.90667	-3.63388	-0.179456	0.0233104			Comparisons between hormone groups removed
SA100-SA1	-1.84667	-3.57388	-0.119456	0.0301899
Control-AA100	1.64	-0.0872103	3.36721	0.0714786
JA100-Control	-1.64	-3.36721	0.0872103	0.0714786
SA100-Control	-1.49333	-3.22054	0.233877	0.126851
Control-AA10	-1.04	-2.76721	0.68721	0.527673
SA10-Control	0.92	-0.80721	2.64721	0.677565
JA1-Control	0.862222	-0.864988	2.58943	0.746446
JA10-Control	0.788333	-0.938877	2.51554	0.825708
AA10-AA1	0.773333	-0.953877	2.50054	0.840183
SA10-SA1	0.566667	-1.16054	2.29388	0.970383
SA1-Control	0.353333	-1.37388	2.08054	0.998946
Control-AA1	-0.266667	-1.99388	1.46054	0.99989
JA10-JA1	-0.0738889	-1.8011	1.65332	1
Comparisons between hormone groups removed

## Sheet: Standard Compounds
Name	SMILES	Formula	Exact mass	RT (min)
4-prenyldihydropinosylvin	CC(=CCC1=C(C=C(C=C1O)CCC2=CC=CC=C2)O)C	C19H22O2	282.162	10.3
Radulannin L	CC1=CCC2=C(C=C(C=C2OC1)CCC3=CC=CC=C3O)O	C19H20O3	296.141	9.88
Radulannin A	CC1=CCC2=C(C=C(C=C2OC1)CCC3=CC=CC=C3)O	C19H20O2	280.146	11.21
Radulannin H	CC1=CCC2=C(C=C(C(=C2O)C(=O)O)CCC3=CC=CC=C3)OC34	C20H20O2	324.136	11.32
2-(3,7-Dimethylocta-2,6-dienyl)-5-(2-phenylethyl)benzene-1,3-diol	CC(=CCCC(=CCC1=C(C=C(C=C1O)CCC2=CC=CC=C2)O)C)C	C24H30O2	350.224	12.62
3,5-dihydroxy-6-carbomethoxy-2-(3-methyl-2-butenyl)bibenzyl	CC(=CCC1=C(C(=C(C=C1O)O)C(=O)OC)CCC2=CC=CC=C2)C	C21H24O4	340.168	12.46
Kinetin	C1=COC(=C1)CNC2=NC=NC3=C2NC=N32	C10H9N5O	215.081	3.6
Biochanin A	COC1=CC=C(C=C1)C2=COC3=CC(=CC(=C3C2=O)O)O	C16H12O30	284.069	9.15
N-(3-Indolylacetyl)-L-alanine	CC(C(=O)O)NC(=O)CC1=CNC2=CC=CC=C14	C13H14N2O3	246.101	5.67

## Sheet: Detected Classes
Positive Mode	Negative Mode	Both Polarities
Organic compounds; Alkaloids and derivatives; Ajmaline-sarpagine alkaloids	Organic compounds; Benzenoids; Benzenesulfonic acids and derivatives	Organic compounds; Alkaloids and derivatives; Alkaloids and derivatives
Organic compounds; Alkaloids and derivatives; Lysergamides	Organic compounds; Benzenoids; Benzenesulfonyl compounds	Organic compounds; Benzenoids; 1-hydroxy-2-unsubstituted benzenoids
Organic compounds; Alkaloids and derivatives; Morphinans	Organic compounds; Benzenoids; Benzoyl derivatives	Organic compounds; Benzenoids; Anisoles
Organic compounds; Alkaloids and derivatives; Plumeran-type alkaloids	Organic compounds; Benzenoids; Chlorobenzenes	Organic compounds; Benzenoids; Benzene and substituted derivatives
Organic compounds; Allenes; Allenes	Organic compounds; Benzenoids; Diphenylethers	Organic compounds; Benzenoids; Benzenesulfonamides
Organic compounds; Benzenoids; Aniline and substituted anilines	Organic compounds; Benzenoids; Diphenylmethanes	Organic compounds; Benzenoids; Benzenoids
Organic compounds; Benzenoids; Benzoic acids	Organic compounds; Benzenoids; Fluorobenzenes	Organic compounds; Benzenoids; Benzoic acids and derivatives
Organic compounds; Benzenoids; Benzonitriles	Organic compounds; Benzenoids; Fluorophenols	Organic compounds; Benzenoids; Phenol ethers
Organic compounds; Benzenoids; Methoxyphenols	Organic compounds; Benzenoids; Phenols	Organic compounds; Lipids and lipid-like molecules; Diterpenoids
Organic compounds; Benzenoids; N,N-dialkyl-m-toluamides	Organic compounds; Benzenoids; Trifluoromethylbenzenes	Organic compounds; Lipids and lipid-like molecules; Fatty Acyls
Organic compounds; Benzenoids; Naphthalenes	Organic compounds; Benzenoids; p-Methylbenzenesulfonates	Organic compounds; Lipids and lipid-like molecules; Fatty acids and conjugates
Organic compounds; Benzenoids; Nitrobenzenes	Organic compounds; Lignans, neolignans and related compounds; Aryltetralin lignans	Organic compounds; Lipids and lipid-like molecules; Lineolic acids and derivatives
Organic compounds; Benzenoids; Phenanthrenes and derivatives	Organic compounds; Lignans, neolignans and related compounds; Lignan glycosides	Organic compounds; Lipids and lipid-like molecules; Lipids and lipid-like molecules
Organic compounds; Benzenoids; Phenoxy compounds	Organic compounds; Lipids and lipid-like molecules; 21-hydroxysteroids	Organic compounds; Lipids and lipid-like molecules; Monoterpenoids
Organic compounds; Benzenoids; Phenylmethylamines	Organic compounds; Lipids and lipid-like molecules; Ceramides	Organic compounds; Lipids and lipid-like molecules; N-acyl amines
Organic compounds; Benzenoids; Phenylphosphines and derivatives	Organic compounds; Lipids and lipid-like molecules; Cucurbitacin glycosides	Organic compounds; Lipids and lipid-like molecules; Prenol lipids
Organic compounds; Hydrocarbon derivatives; Hydrocarbon derivatives	Organic compounds; Lipids and lipid-like molecules; Fatty acyl glycosides	Organic compounds; Lipids and lipid-like molecules; Retinoids
Organic compounds; Hydrocarbons; Azulenes	Organic compounds; Lipids and lipid-like molecules; Fatty acyl glycosides of mono- and disaccharides	Organic compounds; Lipids and lipid-like molecules; Steroids and steroid derivatives
Organic compounds; Lignans, neolignans and related compounds; Furanoid lignans	Organic compounds; Lipids and lipid-like molecules; Glycosylglycerols	Organic compounds; Nucleosides, nucleotides, and analogues; Purine 2-deoxyribonucleosides
Organic compounds; Lignans, neolignans and related compounds; Lignans, neolignans and related compounds	Organic compounds; Lipids and lipid-like molecules; Halogenated fatty acids	Organic compounds; Nucleosides, nucleotides, and analogues; Purine nucleosides
Organic compounds; Lipids and lipid-like molecules; 1,2-diacylglycerols	Organic compounds; Lipids and lipid-like molecules; Hydroxysteroids	Organic compounds; Nucleosides, nucleotides, and analogues; Purine ribonucleoside monophosphates
Organic compounds; Lipids and lipid-like molecules; 3-hydroxysteroids	Organic compounds; Lipids and lipid-like molecules; Iridoid O-glycosides	Organic compounds; Organic acids and derivatives; Alpha amino acid amides
Organic compounds; Lipids and lipid-like molecules; Acyclic diterpenoids	Organic compounds; Lipids and lipid-like molecules; Medium-chain fatty acids	Organic compounds; Organic acids and derivatives; Alpha amino acids
Organic compounds; Lipids and lipid-like molecules; Alkyl glycosides	Organic compounds; Lipids and lipid-like molecules; Phosphatidylethanolamines	Organic compounds; Organic acids and derivatives; Alpha amino acids and derivatives
Organic compounds; Lipids and lipid-like molecules; Aromatic monoterpenoids	Organic compounds; Lipids and lipid-like molecules; Saccharolipids	Organic compounds; Organic acids and derivatives; Amino acids
Organic compounds; Lipids and lipid-like molecules; Cholestane steroids	Organic compounds; Lipids and lipid-like molecules; Trichothecenes	Organic compounds; Organic acids and derivatives; Amino acids and derivatives
Organic compounds; Lipids and lipid-like molecules; Fatty acid esters	Organic compounds; Lipids and lipid-like molecules; Triterpenoids	Organic compounds; Organic acids and derivatives; Carbamate esters
Organic compounds; Lipids and lipid-like molecules; Fatty alcohols	Organic compounds; Nucleosides, nucleotides, and analogues; 3-5-dinucleotides	Organic compounds; Organic acids and derivatives; Cyclic depsipeptides
Organic compounds; Lipids and lipid-like molecules; Fatty amides	Organic compounds; Nucleosides, nucleotides, and analogues; Pyrimidine nucleosides	Organic compounds; Organic acids and derivatives; Dipeptides
Organic compounds; Lipids and lipid-like molecules; Glycerol ethers	Organic compounds; Organic acids and derivatives; Alkanesulfonic acids	Organic compounds; Organic acids and derivatives; Gamma-glutamyl peptides
Organic compounds; Lipids and lipid-like molecules; Glycerophosphocholines	Organic compounds; Organic acids and derivatives; Alpha hydroxy acids and derivatives	Organic compounds; Organic acids and derivatives; N-acyl-alpha amino acids
Organic compounds; Lipids and lipid-like molecules; Long-chain fatty acids	Organic compounds; Organic acids and derivatives; Arylsulfonic acids and derivatives	Organic compounds; Organic acids and derivatives; N-acyl-alpha amino acids and derivatives
Organic compounds; Lipids and lipid-like molecules; Long-chain fatty alcohols	Organic compounds; Organic acids and derivatives; Aspartic acid and derivatives	Organic compounds; Organic acids and derivatives; Oligopeptides
Organic compounds; Lipids and lipid-like molecules; Phosphosphingolipids	Organic compounds; Organic acids and derivatives; Beta amino acids and derivatives	Organic compounds; Organic acids and derivatives; Organic phosphoramides
Organic compounds; Lipids and lipid-like molecules; Prostaglandins and related compounds	Organic compounds; Organic acids and derivatives; Beta hydroxy acids and derivatives	Organic compounds; Organic acids and derivatives; Organic sulfuric acids and derivatives
Organic compounds; Lipids and lipid-like molecules; Sesquiterpene lactones	Organic compounds; Organic acids and derivatives; Boronic acid esters	Organic compounds; Organic acids and derivatives; Organosulfonic acids and derivatives
Organic compounds; Lipids and lipid-like molecules; Sesquiterpenoids	Organic compounds; Organic acids and derivatives; Cyclic peptides	Organic compounds; Organic acids and derivatives; Peptides
Organic compounds; Lipids and lipid-like molecules; Straight chain fatty acids	Organic compounds; Organic acids and derivatives; Hybrid peptides	Organic compounds; Organic nitrogen compounds; Guanidines
Organic compounds; Lipids and lipid-like molecules; Terpene glycosides	Organic compounds; Organic acids and derivatives; Medium-chain hydroxy acids and derivatives	Organic compounds; Organic nitrogen compounds; Organonitrogen compounds
Organic compounds; Lipids and lipid-like molecules; Terpene lactones	Organic compounds; Organic acids and derivatives; Phosphate esters	Organic compounds; Organic oxygen compounds; 2-deoxystreptamine aminoglycosides
Organic compounds; Lipids and lipid-like molecules; Triacylglycerols	Organic compounds; Organic acids and derivatives; Tricarboxylic acids and derivatives	Organic compounds; Organic oxygen compounds; Aminocyclitol glycosides
Organic compounds; Lipids and lipid-like molecules; Very long-chain fatty acids	Organic compounds; Organic oxygen compounds; Aminosaccharides	Organic compounds; Organic oxygen compounds; Glycosylamines
Organic compounds; Nucleosides, nucleotides, and analogues; 5-deoxy-5-thionucleosides	Organic compounds; Organic oxygen compounds; Aryl alkyl ketones	Organic compounds; Organic oxygen compounds; Hexoses
Organic compounds; Nucleosides, nucleotides, and analogues; Cyclic purine nucleotides	Organic compounds; Organic oxygen compounds; Carbonyl compounds	Organic compounds; Organic oxygen compounds; Monosaccharides
Organic compounds; Nucleosides, nucleotides, and analogues; Purine 3-deoxyribonucleosides	Organic compounds; Organic oxygen compounds; Diarylethers	Organic compounds; Organic oxygen compounds; O-glycosyl compounds
Organic compounds; Nucleosides, nucleotides, and analogues; Purine nucleotides	Organic compounds; Organic oxygen compounds; Disaccharides	Organic compounds; Organic oxygen compounds; Pentose phosphates
Organic compounds; Nucleosides, nucleotides, and analogues; Purine ribonucleoside diphosphates	Organic compounds; Organic oxygen compounds; Oligosaccharides	Organic compounds; Organic oxygen compounds; Phenolic glycosides
Organic compounds; Nucleosides, nucleotides, and analogues; Pyrimidine nucleotides	Organic compounds; Organohalogen compounds; Fluorohydrins	Organic compounds; Organic oxygen compounds; Quinic acids and derivatives
Organic compounds; Nucleosides, nucleotides, and analogues; Pyrimidine ribonucleoside diphosphates	Organic compounds; Organoheterocyclic compounds; Biotin and derivatives	Organic compounds; Organoheterocyclic compounds; 1-benzopyrans
Organic compounds; Nucleosides, nucleotides, and analogues; Pyrimidine ribonucleotides	Organic compounds; Organoheterocyclic compounds; Chloro-s-triazines	Organic compounds; Organoheterocyclic compounds; Aminopyrimidines and derivatives
Organic compounds; Organic 1,3-dipolar compounds; Nitroaromatic compounds	Organic compounds; Organoheterocyclic compounds; Flavins	Organic compounds; Organoheterocyclic compounds; Azoles
Organic compounds; Organic acids and derivatives; Carboxylic acids	Organic compounds; Organoheterocyclic compounds; Halopyrimidines	Organic compounds; Organoheterocyclic compounds; Chromones
Organic compounds; Organic acids and derivatives; Carboxylic acids and derivatives	Organic compounds; Organoheterocyclic compounds; Imidolactams	Organic compounds; Organoheterocyclic compounds; Pyrimidones
Organic compounds; Organic acids and derivatives; Cysteine and derivatives	Organic compounds; Organoheterocyclic compounds; Indoles and derivatives	Organic compounds; Phenylpropanoids and polyketides; Flavonoid glycosides
Organic compounds; Organic acids and derivatives; Depsipeptides	Organic compounds; Organoheterocyclic compounds; Isoindoles	Organic compounds; Phenylpropanoids and polyketides; Flavonoids
Organic compounds; Organic acids and derivatives; Dicarboxylic acids and derivatives	Organic compounds; Organoheterocyclic compounds; Pyrimidines and pyrimidine derivatives	Organic compounds; Phenylpropanoids and polyketides; O-methylated flavonoids
Organic compounds; Organic acids and derivatives; Glutamic acid and derivatives	Organic compounds; Organosulfur compounds; Diarylthioethers	Organic compounds; Phenylpropanoids and polyketides; Stilbenes
Organic compounds; Organic acids and derivatives; Hydroxamic acids	Organic compounds; Phenylpropanoids and polyketides; 2-arylbenzofuran flavonoids
Organic compounds; Organic acids and derivatives; Hydroxy acids and derivatives	Organic compounds; Phenylpropanoids and polyketides; 4-hydroxyflavonoids
Organic compounds; Organic acids and derivatives; Monocarboxylic acids and derivatives	Organic compounds; Phenylpropanoids and polyketides; 7-hydroxyflavonoids
Organic compounds; Organic acids and derivatives; N-acyl-L-alpha-amino acids	Organic compounds; Phenylpropanoids and polyketides; Biflavonoids and polyflavonoids
Organic compounds; Organic acids and derivatives; Organic phosphonic acids	Organic compounds; Phenylpropanoids and polyketides; Cinnamic acids and derivatives
Organic compounds; Organic acids and derivatives; Organic phosphoric acids and derivatives	Organic compounds; Phenylpropanoids and polyketides; Coumaric acids and derivatives
Organic compounds; Organic acids and derivatives; Phosphoethanolamines	Organic compounds; Phenylpropanoids and polyketides; Coumarin glycosides
Organic compounds; Organic acids and derivatives; Secondary carboxylic acid amides	Organic compounds; Phenylpropanoids and polyketides; Flavonoid 8-C-glycosides
Organic compounds; Organic nitrogen compounds; Aralkylamines	Organic compounds; Phenylpropanoids and polyketides; Flavonoid C-glycosides
Organic compounds; Organic nitrogen compounds; Dialkylarylamines	Organic compounds; Phenylpropanoids and polyketides; Flavonoid-3-O-glycosides
Organic compounds; Organic nitrogen compounds; Quaternary ammonium salts	Organic compounds; Phenylpropanoids and polyketides; Linear diarylheptanoids
Organic compounds; Organic oxygen compounds; Alcohols and polyols
Organic compounds; Organic oxygen compounds; Alkyl aryl ethers
Organic compounds; Organic oxygen compounds; Glycosyl compounds
Organic compounds; Organic oxygen compounds; Primary alcohols
Organic compounds; Organic oxygen compounds; Secondary alcohols
Organic compounds; Organoheterocyclic compounds; 6-alkylaminopurines
Organic compounds; Organoheterocyclic compounds; 6-aminopurines
Organic compounds; Organoheterocyclic compounds; Azacyclic compounds
Organic compounds; Organoheterocyclic compounds; Barbituric acid derivatives
Organic compounds; Organoheterocyclic compounds; Benzodioxoles
Organic compounds; Organoheterocyclic compounds; Benzopyrans
Organic compounds; Organoheterocyclic compounds; Diazines
Organic compounds; Organoheterocyclic compounds; Dithioles
Organic compounds; Organoheterocyclic compounds; Heteroaromatic compounds
Organic compounds; Organoheterocyclic compounds; Imidazopyrimidines
Organic compounds; Organoheterocyclic compounds; Indoles
Organic compounds; Organoheterocyclic compounds; Indoloquinolines
Organic compounds; Organoheterocyclic compounds; N-alkylpiperazines
Organic compounds; Organoheterocyclic compounds; N-arylpiperazines
Organic compounds; Organoheterocyclic compounds; Organoheterocyclic compounds
Organic compounds; Organoheterocyclic compounds; Oxacyclic compounds
Organic compounds; Organoheterocyclic compounds; Phenyltriazoles
Organic compounds; Organoheterocyclic compounds; Purines and purine derivatives
Organic compounds; Organoheterocyclic compounds; Pyranones and derivatives
Organic compounds; Organoheterocyclic compounds; Quinolines and derivatives
Organic compounds; Organoheterocyclic compounds; Tetrazoles
Organic compounds; Organoheterocyclic compounds; Thiadiazoles
Organic compounds; Organoheterocyclic compounds; Thiazoles
Organic compounds; Organoheterocyclic compounds; Thiazolidinethiones
Organic compounds; Organoheterocyclic compounds; Triazolopyrimidines
Organic compounds; Organophosphorus compounds; Organic phosphines and derivatives
Organic compounds; Organophosphorus compounds; Organothiophosphorus compounds
Organic compounds; Organosulfur compounds; Alkylarylthioethers
Organic compounds; Organosulfur compounds; Organosulfur compounds
Organic compounds; Phenylpropanoids and polyketides; 7-hydroxycoumarins
Organic compounds; Phenylpropanoids and polyketides; Coumarins and derivatives
Organic compounds; Phenylpropanoids and polyketides; Flavones

## Sheet: Full BORUTA
Selected	Polarity	RT (min)	Precursor Mass (Da)	Precursor Ion	Formula	COSMIC Score	Zodiac Score	SIRIUS Score	CSI:FingerID Score	InChI Key	SMILES	Name	CANOPUS Most Specific Class	Posterior Probability	Identification	Notes	Metabolism Class
FT1317	neg	-	-	-	-	-	-	-	-	-	-	-	-	-	-	-	-
FT1469	neg	-	-	-	-	-	-	-	-	-	-	-	-	-	-	-	-
FT1348	neg	-	-	-	-	-	-	-	-	-	-	-	-	-	-	-	-
FT2134	neg	-	-	-	-	-	-	-	-	-	-	-	-	-	-	-	-
FT1341	pos	-	-	-	-	-	-	-	-	-	-	-	-	-	-	-	-
FT6782	pos	-	-	-	-	-	-	-	-	-	-	-	-	-	-	-	-
FT3137	neg	-	-	-	-	-	-	-	-	-	-	-	-	-	-	-	-
FT5365	neg	-	-	-	-	-	-	-	-	-	-	-	-	-	-	-	-
FT1739	pos	-	-	-	-	-	-	-	-	-	-	-	-	-	-	-	-
FT1309	neg	-	-	-	-	-	-	-	-	-	-	-	-	-	-	-	-
FT3815	neg	-	-	-	-	-	-	-	-	-	-	-	-	-	-	-	-
FT4163	pos	14.35	480.43	[M+H]+	C23H53N5O5	-	100	56.589	-	-	-	-	Peptides	59.879	Peptides		Primary
FT3831	pos	-	-	-	-	-	-	-	-	-	-	-	-	-	-	-	-
FT5210	pos	-	-	-	-	-	-	-	-	-	-	-	-	-	-	-	-
FT3764	pos	-	-	-	-	-	-	-	-	-	-	-	-	-	-	-	-
FT4297	pos	-	-	-	-	-	-	-	-	-	-	-	-	-	-	-	-
FT0678	neg	-	-	-	-	-	-	-	-	-	-	-	-	-	-	-	-
FT4652	neg	-	-	-	-	-	-	-	-	-	-	-	-	-	-	-	-
FT5748	neg	-	-	-	-	-	-	-	-	-	-	-	-	-	-	-	-
FT6348	neg	-	-	-	-	-	-	-	-	-	-	-	-	-	-	-	-
FT7324	neg	-	-	-	-	-	-	-	-	-	-	-	-	-	-	-	-
FT7134	neg	-	-	-	-	-	-	-	-	-	-	-	-	-	-	-	-
FT7367	neg	-	-	-	-	-	-	-	-	-	-	-	-	-	-	-	-
FT0441	pos	-	-	-	-	-	-	-	-	-	-	-	-	-	-	-	-
FT4384	neg	-	-	-	-	-	-	-	-	-	-	-	-	-	-	-	-
FT7480	neg	-	-	-	-	-	-	-	-	-	-	-	-	-	-	-	-
FT3001	neg	2.59	435.09	[M+Cl]-	C15H20N4O9	0.195	100	73.459	-	-	-	-	Glycosylamines	55.921	Glycosylamines		Secondary
FT8407	pos	-	-	-	-	-	-	-	-	-	-	-	-	-	-	-	-
FT3610	pos	-	-	-	-	-	-	-	-	-	-	-	-	-	-	-	-
FT6705	pos	-	-	-	-	-	-	-	-	-	-	-	-	-	-	-	-
FT0299	pos	-	-	-	-	-	-	-	-	-	-	-	-	-	-	-	-
FT1794	neg	-	-	-	-	-	-	-	-	-	-	-	-	-	-	-	-
FT2514	pos	5.73	360.21	[M+H]+	C12H25NN9O4	-	0	53.903	-	-	-	-	Peptides	58.296	FT2514_pos		n.d
FT0129	pos	-	-	-	-	-	-	-	-	-	-	-	-	-	-	-	-
FT6770	pos	-	-	-	-	-	-	-	-	-	-	-	-	-	-	-	-

## Sheet: Modified BORUTA
Selected	Polarity	RT (min)	Precursor Mass (Da)	Precursor Ion	Formula	COSMIC Score	Zodiac Score	SIRIUS Score	CSI:FingerID Score	InChI Key	SMILES	Name	CANOPUS Most Specific Class	Posterior Probability	Identification	Notes	Metabolism Class
FT0026	Negative	0.59	45	-	-	-	-	-	-	-	-	-	-	-	FT0026_neg		n.d
FT0156	Negative	9.27	126.9	-	-	-	-	-	-	-	-	-	-	-	FT0156_neg		n.d
FT0158	Negative	9.54	129.91	-	-	-	-	-	-	-	-	-	-	-	FT0158_neg		n.d
FT7549	Negative	3.74	993.25	-	-	-	-	-	-	-	-	-	-	-	FT7549_neg		n.d
FT0951	Negative	0.94	275.02	[M-H]-	C5H12N2O9S	-	98.191	3.308	-	-	-	-	Alpha amino acids	90.309	Alpha amino acids		Primary
FT3941	Negative	3.74	507.11	[M+Cl]-	C22H24N4O6S	0.315	6.432	5.016	-366.077	QKXQMQCHBWMWKW	COC1=C(C=CC(=C1)NC(=O)CC2C(=O)NC3=CC=CC=C3C(=O)N2)N4CCCCS4(=O)=O	STL547485	Alpha amino acid amides	61.047	STL547485		Primary
FT2148	Positive	11.93	335.13	[M+H]+	C13H22N2O6S	0.538	0	45.458	-195.336	WQHMAANUIAFSEI	O=C(CCCCCC(=O)O)SCCNC(=O)CCNC(=O)O	Compound 402456	Dipeptides	50.883	Compound 402456		Primary
FT4945	Negative	13.22	577.32	[M+Cl]-	C32H48NO6	-	98.543	0.286	-	-	-	-	Amino acids and derivatives	77.882	Amino acids and derivatives		Primary
FT2677	Positive	2.79	372.14	-	-	-	-	-	-	-	-	-	-	-	FT2677_pos	Good cosmic score ignored --> pubchem hit	n.d
FT4366	Positive	3.09	494.19	[M+Na]+	C20H25N9O5	0.452	14.925	14.996	-283.281	CAFJWNFQUHNVRG	N=CN1C(CNc2ccc(cc2)C(=O)NC(C(=O)O)CCC(=O)N)CNc2c1c(=O)[nH]c(n2)N	Compound 618411	Purine nucleosides	61.431	Compound 618411		Primary
FT6067	Negative	3.95	659.18	[M-H]-	C28H36O18	0.526	98.442	96.898	-307.895	GHHUEYIEAKDRAI	COC1=CC(=CC(=C1OC2C(C(C(C(O2)CO)O)OC3C(C(C(C(O3)CO)O)O)O)O)OC)COC(=O)C4=CC(=C(C(=C4)O)O)O	N/A	Cinnamic acids and derivatives	52.276	FT6067_neg-cinnamic acid		Primary
FT2045	Positive	0.66	327.12	[M+Na]+	C10H20N6O3S	-	100	99.672	-	-	-	-	Dipeptides	56.666	Dipeptides		Primary
FT3930	Positive	3.34	464.17	[M+H]+	C26H25NO7	0.653	0	1.9	-314.755	UCEWDMQGJYTWBL	CC1=C(C(=O)OC2=C1C=CC(=C2)OCC(=O)C3=C(N(C4=C3C=C(C=C4)OC)C)C)CC(=O)OC	STL520691	Glycosyl compounds	65.681	STL520691		n.d
FT0762	Positive	7.44	213.15	[M+H]+	C10H18N3O2	-	100	0.299	-	-	-	-	Amino acids	64.739	Amino acids		Primary
FT1621	Positive	14.69	295.13	[M+Na]+	C17H20O3	0.139	100	0	-	-	-	-	Heteroaromatic compounds	53.386	Heteroaromatic compounds		n.d
FT1881	Positive	3.97	314.1	[M+K]+	C13H17N5O2	-	0	72.245	-	-	-	-	-	-	FT1881_pos		n.d
FT2507	Positive	0.66	360.15	[M+Na]+	C16H23N3O5	0.383	0	0.24	-252.199	MTPWQARRRZBKMV	CCCCCCCCNC(=O)C1=CC(=C(C(=C1)[N+](=O)[O-])C)[N+](=O)[O-]	STK447961	N-acyl-alpha amino acids and derivatives	57.821	STK447961		Primary
FT1317	Positive	3.98	269.08	[M+H]+	C8H16N2O6S	0.632	0	0	-210.514	CMACTJDDABKNPX	C(CS(=O)(=O)CCC(C(=O)O)N)C(C(=O)O)N	Homolanthionine	Alpha amino acids	60.607	Homolanthionine		Primary
FT1240	Positive	11.31	261.18	[M+H]+	C17H24O2	0.226	100	100	-	-	-	-	1-hydroxy-2-unsubstituted benzenoids	80.149	1-hydroxy-2-unsubstituted benzenoids		Specialized
FT1868	Positive	8.55	313.14	[M+Na]+	C17H22O4	0.038	100	0	-	-	-	-	1-hydroxy-2-unsubstituted benzenoids	67.074	1-hydroxy-2-unsubstituted benzenoids		Specialized
FT2557	Positive	12.47	363.16	[M+H]+	C13H18N10O3	-	100	59.565	-	-	-	-	Aminopyrimidines and derivatives	51.964	Aminopyrimidines and derivatives	Identification not used --> pubchem only hit	Specialized
FT6072	Negative	12.46	659.34	[M-H]-	C43H48O6	-	100	92.648	-	-	-	-	Benzenoids	54.503	Benzenoids		Specialized
FT6074	Negative	13.95	659.34	[M-H]-	C43H48O6	-	100	92.648	-	-	-	-	Benzenoids	54.503	Benzenoids		Specialized
FT3517	Positive	3.53	435.18	[M+H]+	C12H31N6O7PS	-	100	89.888	-	-	-	-	Glycosylamines	53.649	Glycosylamines		Specialized
FT2233	Positive	3.97	341.11	-	-	-	-	-	-	-	-	-	-	-	FT2233_pos		n.d
FT3805	Negative	3.74	496.12	[M-H]-	C22H25O13	-	62.211	32.442	-	-	-	-	Aryltetralin lignans	53.882	Aryltetralin lignans		Specialized
FT5360	Negative	13.35	605.29	[M-H]-	C39H24O6	0.189	100	98.302	-525.519	DVNSPDPYSWSNQZ			Linear diarylheptanoids	61.437	Linear diarylheptanoids		Specialized
FT1218	Positive	0.66	259.08	[M+K]+	C7H16N4O4	0.722	0	0.063	-120.624	IJGHVDBSMAKBBH	CN=C(NO)N(CCCC(C(=O)[O-])[NH3+])O	N(delta)-hydroxy-N(omega)-hydroxy-N(omega)-methyl-L-arginine	Monoalkylamines	59.73	N(delta)-hydroxy-N(omega)-hydroxy-N(omega)-methyl-L-arginine		Specialized
FT2347	Positive	13.33	349.22	[M+H]+	C17H33O5P	0.345	0	0.001	-181.067	QREYVOIKYYBBEB	CCCCCCCC=CCCCCCCCC(=O)OP(=O)(O)O	Compound 401875	Alkyl phosphates	66.803	Compound 401875		n.d
FT6232	Negative	14.52	673.35	[M-H]-	C44H50O6	-	100	96.895	-	-	-	-	Monoterpenoids	66.981	Monoterpenoids		Specialized
FT0633	Positive	3.44	197.01	[M+H]+	C4H8N2O3S2	-	100	99.825	-	-	-	-	Organonitrogen compounds	99.407	Organonitrogen compounds		n.d
FT0635	Positive	2.33	197.01	[M+H]+	C4H8N2O3S2	-	100	99.825	-	-	-	-	Organonitrogen compounds	99.407	Organonitrogen compounds		n.d
FT5247	Negative	6.47	597.15	[M-H]-	C26H30O16	0.166	100	99.969	-	-	-	-	Phenolic glycosides	88.279	Phenolic glycosides		Specialized
FT5443	Negative	4.31	611.12	-	-	-	-	-	-	-	-	-	-	-	FT5443_neg	Filtered because bad MS2 (only 12 peaks)	n.d
FT2178	Positive	4.3	337.09	[M+H]+	C16H16O8	0.345	100	90.615	-31.361	QMPHZIPNNJOWQI	C1C(C(C(C=C1C(=O)[O-])O)O)OC(=O)C=CC2=CC(=C(C=C2)O)O	5-O-caffeoylshikimate	Quinic acids and derivatives	97.819	5-O-caffeoylshikimate		Specialized
FT2300	Negative	9.55	383.1	[M+Cl]-	C17H20N2O6	0.321	1.759	2.137	-315.306	ZMUDCTHSVDUCIF	COC(=O)C1CC(C(C(O1)N2C=C(C3=CC=CC=C32)CC(=O)N)O)O	Neosidomycin	Quinic acids and derivatives	93.31	Neosidomycin		Specialized
FT5869	Negative	13.42	643.34	[M-H]-	C43H48O5	0.088	0	99.586	-	-	-	-	Resorcinols	77.669	FT5869_neg		n.d
FT6044	Negative	15.05	657.36	[M-H]-	C44H50O5	0.096	78.834	59.673	-	-	-	-	Resorcinols	61.892	Resorcinols		Specialized
FT0692	Positive	11.82	203.18	[M+H]+	C15H22	0.062	100	100	-	-	-	-	Sesquiterpenoids	83.553	Sesquiterpenoids		Specialized
FT1366	Positive	11.38	273.15	[M+H]+	C17H20O3	0.186	100	0	-	-	-	-	Stilbenes	51.801	Stilbenes		Specialized
FT1274	Negative	12.46	307.13	[M-H]-	C12H24N2O5S	0.158	100	98.9	-	-	-	-	Sulfonyls	57.103	Sulfonyls		Specialized
FT0168	Negative	n.d	n.d	n.d	n.d	n.d	n.d	n.d	n.d	n.d	n.d	n.d	n.d	n.d	n.d		n.d
FT0325	Negative	0.57	174.09	[M-H]-	C6H13N3O3	0.488	100	100	-51.451	RHGKLRLOHDJJDR	C(CC(C(=O)O)N)CNC(=O)N	Citrulina	Alpha amino acids	98.446	Citrulina	SAME?	Primary
FT0329	Negative	7.1	174.09	[M-H]-	C6H13N3O3	0.488	100	100	-51.451	RHGKLRLOHDJJDR	C(CC(C(=O)O)N)CNC(=O)N	Citrulina	Alpha amino acids	98.446	Citrulina	SAME?	Primary
FT0500	Positive	0.58	176.1	[M+H]+	C6H13N3O3	0.458	100	99.012	-62.201	RHGKLRLOHDJJDR	C(CC(C(=O)O)N)CNC(=O)N	Citrulina	Alpha amino acids	86.666	Citrulina		Primary
FT2881	Positive	2.78	389.17	[M+H]+	C15H24N4O8	-	92.211	46.87	-257.193	MWQWXBWGPAZETQ	O=CC(C(C(C(=O)O)NC(=O)C(CCCNC(=O)C)N)O)OC1CC(=O)N1	Compound 265205	Alpha amino acids	68.044	Compound 265205		Primary
FT2181	Negative	0.56	371.17	[M-H]-	C14H24N6O6	-	99.899	99.687	-	-	-	-	Alpha amino acids and derivatives	54.027	Alpha amino acids and derivatives		Primary
FT2693	Positive	0.56	373.17	[M+H]+	C14H24N6O4P	-	99.95	99.51	-	-	-	-	Alpha amino acids and derivatives	69.289	Alpha amino acids and derivatives		Primary
FT1454	Positive	11.36	281.15	[M+H]+	C11H24N2O4S	-	100	100	-246.019	QOGLOPIIXCXZFO	CCCCN(C)CC1C(C(CO1)NS(=O)(=O)C)O	ZINC514289337	Carboxylic acids and derivatives	50.149	ZINC514289337		Primary
FT1538	Positive	0.61	287.18	[M+H]+	C11H22N6O3	-	94.673	78.507	-241.862	IHUKVJKKTBLTEE	CC(=O)NC(CCCN=C(N)NC(=O)NC)C(=O)NC	Monopeptide	Dipeptides	97.989	Monopeptide		Primary
FT1757	Positive	0.68	305.15	-	-	-	-	-	-	-	-	-	-	-	FT1757_pos		n.d
FT5342	Negative	3.15	604.07	[M-H]-	C16H25N5O16P2	0.57	6.935	9.543	-44.956	MVMSCBBUIHUTGJ	C1=NC2=C(N1C3C(C(C(O3)COP(=O)(O)OP(=O)(O)OC4C(C(C(C(O4)CO)O)O)O)O)O)N=C(NC2=O)N	GDPhexose	Purine nucleotide sugars	97.139	GDPhexose		Primary
FT1196	Positive	1.03	257.07	-	-	-	-	-	-	-	-	-	-	-	FT1196_pos	Good cosmic score ignored --> pubchem only hit	n.d
FT1073	Positive	10.05	244.23	[M+H]+	C14H29NO2	0.566	100	99.943	-55.942	QZXSMBBFBXPQHI	CCCCCCCCCCCC(=O)NCCO	Copramyl	Alkanolamines	78.972	Copramyl		Specialized
FT0617	Positive	11.34	194.13	[M+H]+	C10H15N3O	-	100	100	-167.972	AVNDEIYLNKRJSM	CCCNC(=O)NC1=CC=CC(=N1)C	1-(6-methylpyridin-2-yl)-3-propylurea	Azoles	55.825	1-(6-methylpyridin-2-yl)-3-propylurea	Good cosmic score ignored --> pubchem only hit	Specialized
FT1238	Positive	5.32	261.09	[M+H]+	C13H12N2O4	-	100	99.99	-	-	-	-	Barbituric acid derivatives	79.266	Barbituric acid derivatives	No compounds chosen --> pubchem hazard ID only	Specialized
FT1682	Positive	0.97	299.11	[M+H]+	C18H18O2S	-	100	95.15	-	-	-	-	Benzene and substituted derivatives	63.68	Benzene and substituted derivatives	No compounds chosen --> pubchem hazard ID only	Specialized
FT7567	Positive	0.56	701.39	[M+H]+	C35H52N6O9	0.819	0.05	1.566	-351.662	PLFWZBVXDUFZCY	CC(C)COC(=O)NC(C1CCCCC1)C(=O)NN(CC2CC2)C(=O)NC(CC3CC3)C(C(=O)NCC(=O)NC(C4=CC=CC=C4)C(=O)[O-])O	2f9v	Cyclic depsipeptides	51.273	2f9v		Specialized
FT5153	Negative	0.63	591.24	[M-H]-	C37H36O7	-	100	99.283	-	-	-	-	Flavonoids	55.041	Flavonoids		Specialized
FT0657	Positive	3.71	200.13	[M+H]+	C10H17NO3	0.105	100	100	-	-	-	-	N-acyl-alpha amino acids	60.633	N-acyl-alpha amino acids		Primary
FT0412	Positive	5.37	159.08	[M+H]+	C6H10N2O3	-	100	100	-	-	-	-	N-acyl-alpha amino acids and derivatives	63.92	N-acyl-alpha amino acids and derivatives	Good cosmic score ignored --> pubchem only hit	Primary
FT1365	Positive	9.56	273.11	-	-	-	-	-	-	-	-	-	-	-	FT1365_pos		n.d
FT4522	Negative	0.79	547.19	-	-	-	-	-	-	-	-	-	-	-	FT4522_neg		n.d
FT1917	Positive	1.01	317.12	[M+Na]+	C12H22O8	-	100	98.073	-109.734	OVNFSNIMZQLEGY	C[C@H](C)[NH2+]C[C@H](COc1ccccc1CC=C)O	N/A	O-glycosyl compounds	89.991	FT1917_pos-glycosylated		Specialized
FT3390	Positive	5.4	427.22	[M+H]+	C24H30N2O5	0.526	100	99.961	-253.606	SASWULSUPROHRT	CCC12C=CCN3C1C4(CC3)C(C(C2OC(=O)C)(C(=O)OC)O)N(C5=CC=CC=C45)C	Vindorosine	Plumeran-type alkaloids	66.941	Vindorosine		Specialized
FT1536	Positive	9.09	287.13	[M+H]+	C17H18O4	0.073	100	100	-	-	-	-	Stilbenes	64.335	Stilbenes		Specialized

## Sheet: Normalized BORUTA
Selected	Polarity	RT (min)	Precursor Mass (Da)	Precursor Ion	Formula	COSMIC Score	Zodiac Score	SIRIUS Score	CSI:FingerID Score	InChI Key	SMILES	Name	CANOPUS Most Specific Class	Posterior Probability	Identification	Notes	Metabolism Class
FT4752	neg	5.35	563.19	[M+Cl]-	C28H36N2O6S	-	88.141	40.991	-	-	-	-	Gamma-glutamyl peptides	84.733	Gamma-glutamyl peptides		Primary
FT4917	neg	8.75	575.42	[M-H]-	C26H56N8O6	-	48.392	35.287	-	-	-	-	Oligopeptides	81.185	FT4917_neg	< 50% SIRIUS score	-
FT5449	pos	2.97	560.3	[M+H]+	C22H41N9O8	-	80	91.497	-	-	-	-	N-acyl amino acids and derivatives	54.718	N-acyl amino acids and derivatives		Primary
FT1797	pos	0.59	308.14	[M+H]+	C13H26NO3PS	-	95.377	91.075	-	-	-	-	Benzene and substitutred derivatives	73.705	Benzene and substituted derivatives		-
FT7094	neg	3.92	807.2	[M+Cl]-	C30H44O23	-	80.189	70.628	-	-	-	-	Flavonoid O-glycosides	76.957	Flavonoid O-glycosides		Secondary
FT1189	pos	4.02	257.08	[M+H]+	C15H12O4	0.083	100	99.998	-	-	-	-	Benzoic acids and derivatives	56.344	Benzoic acids and derivatives		-
FT1934	pos	6.75	318.3	[M+H]+	C18H39NO3	0.447	100	100	-	-	-	-	1,2-aminoalcohols	94.323	1,2-aminoalcohols	COSMIC ignored due to hit only being found in Pubchem	Secondary
FT2942	pos	0.09	393.21	-	-	-	-	-	-	-	-	-	-	-	FT2942_pos		-
FT1337	pos	7.65	270.32	[M+H]+	C18H39N	-	100	100	-	-	-	-	Amines	89.515	Amines		-
FT4783	neg	10.6	565.18	[M-H]-	C30H30O11	0.244	100	98.018	-	-	-	-	Flavonoid glycosides	64.567	Flavonoid glycosides		Secondary
FT1316	pos	0.1	269.12	[M+H]+	C17H16O3	0.109	100	99.621	-	-	-	-	Anisoles	84.275	Anisoles		Secondary
FT1460	pos	0.09	281.17	[M+H]+	C14H22N3O3	-	100	100	-	-	-	-	Phenols	56.393	Phenols		Secondary
FT0933	pos	8.79	229.63	-	-	-	-	-	-	-	-	-	-	-	FT0933_pos		-
FT1563	neg	11	327.12	[M-H]-	C19H20O5	0.089	100	99.996	-	-	-	-	1-hydroxy-2-unsubstituted benzenoids	84.757	1-hydroxy-2-unsubstituted benzenoids		Secondary
FT1368	neg	7.81	313.14	[M-H]-	C14H24N3O3S	-	100	86.183	-	-	-	-	Sulfones	65.782	Sulfones		Secondary
FT5226	neg	4.34	595.16	[M-H]-	C27H32O15	0.223	100	60.157	-	-	-	-	Flavonoid C-glycosides	86.971	Flavonoid C-glycosides		Secondary
FT1717	neg	12.46	339.16	[M-H]-	C21H24O4	0.149	100	100	-	-	-	-	Phenols	54.487	Phenols		Secondary
FT4144	neg	0.1	520.91	[M-H]-	C11H5N6O13P3	-	30	19.391	-	-	-	-	6-aminopurines	66.836	FT4144_neg	< 50% SIRIUS score	-
FT1893	pos	7.43	315.16	[M+H]+	C19H22O4	0.374	-	-	-	-	-	-	Benzenoids	78.439	Benzenoids		Secondary
FT0984	pos	0.54	236.04	[M+K]+	C6H17N2OS2	-	97.286	92.602	-	-	-	-	Organonitrogen compounds	99.888	Organonitrogen compounds		-
FT1483	pos	9.11	283.17	[M+H]+	C19H22O2	0.144	100	100	-	-	-	-	Stilbenes	94.489	Stilbenes		Secondary
FT4918	neg	8.51	575.42	[M-H]-	C26H56N8O6	-	47.739	35.287	-	-	-	-	Oligopeptides	81.185	FT4918_neg	< 50% SIRIUS score	-
FT2606	pos	9.53	366.22	[M+Na]+	C22H31O3	-	100	99.934	-	-	-	-	Anisoles	62.949	Anisoles		Secondary
FT4366	pos	3.09	494.19	[M+Na]+	C19H29N5O9	-	39.749	31.876	-	-	-	-	Dipeptides	55.92	FT4366_pos	< 50% SIRIUS score	-
FT4515	neg	5.96	546.19	[M+Cl]-	C21H33N7O6S	-	100	78.256	-	-	-	-	Peptides	90.676	Peptides		Primary
FT0080	neg	3.58	69	-	-	-	-	-	-	-	-	-	-	-	FT0080_neg		-
FT0037	pos	5.68	50.02	[M+H]+	C4H	-	100	99.985	-	-	-	-	Allenes	50.242	C4H		-
FT5342	neg	3.15	604.07	[M-H]-	C16H25N5O16P2	0.57	6.935	9.543	-44.956	MVMSCBBUIHUTGJ	C1=NC2=C(N1C3C(C(C(O3)COP(=O)(O)OP(=O)(O)OC4C(C(C(C(O4)CO)O)O)O)O)O)N=C(NC2=O)N	GDPhexose	Purine nucleotide sugars	97.139	GDPhexose		Primary
FT1482	neg	2.19	323.03	[M+Cl]-	C9H13N4O5P	0.459	99.799	99.547	-	-	-	-	Glycosylamines	54.826	Glycosylamines		Primary
FT2016	pos	2.17	325.04	[M+H]+	C10H17N2O4PS2	-	99.899	95.468	-	-	-	-	Glycosyl compounds	55.987	Glycosyl compounds		-
FT2415	neg	0.97	391.1	[M+Cl]-	C13H24O11	0.039	100	5.302	-	-	-	-	Hexoses	72.265	Hexoses		Primary
FT1114	pos	8.64	249.15	[M+H]+	C15H20O3	0.084	100	99.999	-	-	-	-	Terpene lactones	61.066	Terpene lactones		Secondary
FT4608	pos	13.18	509.28	[M+K]+	C18H44N7O5S	-	100	1.248	-	-	-	-	Oligopeptides	66.064	Oligopeptides		Primary
FT4238	pos	13.17	485.31	[M+Na]+	C23H46N2O7	-	100	99.566	-	-	-	-	Triacylglycerols	69.868	Triacylglycerols		Primary
FT4254	pos	13.18	486.31	[M+H]+	C20H39N9O5	-	99.225	49.82	-	-	-	-	Peptides	89.132	Peptides		Primary
FT2687	pos	8.53	373.21	[M+H]+	C17H24N8O2	0.593	99.397	67.371	-	-	-	-	Aralkylamines	54.153	Aralkylamines		Secondary
FT4290	pos	14.47	489.26	[M+Na]+	C22H42O10	0.513	0	3.118	-	-	-	-	O-glycosyl compounds	78.546	O-glycosyl compounds		-
FT5005	neg	4.39	581.14	[M+Cl]-	C27H30O12	0.111	99.648	92.102	-	-	-	-	Phenolic glycosides	81.619	Phenolic glycosides		Secondary
FT6067	neg	3.95	659.18	[M-H]-	C28H36O18	0.526	98.442	96.898	-	-	-	-	O-glycosyl compounds	99.884	O-glycosyl compounds	COSMIC ignored due to bad structure match	-
FT4497	neg	6.23	545.2	[M-H]-	C23H30N8O6S	-	100	21.135	-	-	-	-	Peptides	81.797	Peptides		Primary
FT5450	neg	4.93	611.19	[M-H]-	C35H32O10	0.127	100	77.994	-	-	-	-	Lignans, neolignans and related compounds	51.039	Lignans, neolignans and related compounds		Secondary
FT0133	neg	10.41	112.99	[M-H]-	C2N3O3	-	100	100	-	-	-	-	-	-	FT0133_neg	Only one peak used for forumla determination	-
FT2591	pos	5.12	365.19	[M+H]+	C17H24N4O5	-	100	82.264	-	-	-	-	Benzene and substitutred derivatives	73.108	Benzene and substituted derivatives		Secondary
FT2841	pos	12.47	386.23	[M+Na]+	C14H31N6O5	-	0	46.546	-	-	-	-	N-acyl amines	57.716	FT2841_pos	< 50% SIRIUS score	-
FT2001	neg	1.12	357.13	[M+Cl]-	C14H26O8	0.134	100	99.972	-	-	-	-	Cyclic alcohols and derivatives	87.97	Cyclic alcohols and derivatives		-
FT0804	pos	9.95	217.11	[M+H]+	C10H18NO2S	-	100	98.583	-	-	-	-	Amino acids	72.063	Amino acids		Primary
FT2151	pos	5.68	335.08	[M+Na]+	C8H19N5O4PS	-	63.015	23.801	-	-	-	-	Organonitrogen compounds	99.434	Organonitrogen compounds		-
FT2152	pos	1.1	335.09	[M+Na]+	C9H21N4O4PS	-	64.271	45.03	-	-	-	-	Alpha amino acids	56.798	Alpha amino acids		Primary
FT4912	neg	1.09	575.18	[M-H]-	C23H28N8O10	-	98.894	57.391	-	-	-	-	Peptides	61.401	Peptides		Primary
FT1241	pos	0.98	262.1	[M+Na]+	C8H13N7O2	-	0	57.013	-	-	-	-	6-alkylaminopurines	54.197	FT1241_pos	Questionable spectra quality	-
FT1001	neg	10.68	281.15	[M-H]-	C19H22O2	0.346	0	100	-76.476	QRTVMQKFLLKPHM	CC(=CCC1=C(C=C(C=C1O)O)CCC2=CC=CC=C2)C	4-(3-Methyl-2-butenyl)-5-phenethylbenzene-1,3-diol	Stilbenes	98.95	4-(3-Methyl-2-butenyl)-5-phenethylbenzene-1,3-diol		Secondary
FT0761	pos	11.68	213.15	[M+H]+	C12H20O3	0.155	100	1.987	-	-	-	-	Fatty acyls	74.126	Fatty acyls		Primary
FT1459	pos	11.7	281.17	[M+H]+	C14H22N3O3	-	100	100	-	-	-	-	Phenols	56.393	Phenols		Secondary
FT2110	pos	8.67	332.33	[M+H]+	C23H41N	0.346	73.618	0.028	-	-	-	-	Aralkylamines	82.456	Aralkylamines	No natural source in databases	Secondary
FT2821	pos	5.42	384.22	[M+Na]+	C15H31N5O5	0.319	99.95	30.038	-	-	-	-	Dipeptides	83.705	Dipeptides		Primary
FT1439	neg	5.72	317.16	[M-H]-	C15H26O7	0.061	100	99.971	-	-	-	-	Fatty acid esters	94.466	Fatty acid esters		Primary
FT0883	pos	0.15	226.18	[M+H]+	C13H23NO2	-	100	99.385	-	-	-	-	Carboxylic acid derivatives	65.786	Carboxylic acid derivatives		Primary
FT0065	neg	8.06	61.99	[M-H]-	HNO3	-	N/A	100	-	-	-	-	-	-	FT0065_neg	Only one peak used for forumla determination	-
FT1431	neg	12.38	316.95	[M-H]-	C2H6O18	-	100	15.031	-	-	-	-	-	-	FT1431_neg	Only one peak used for forumla determination	-
FT0890	pos	n.d	n.d	n.d	n.d	n.d	n.d	n.d	n.d	n.d	n.d	n.d	n.d	n.d	n.d	No data in SIRIUS	n.d
FT1008	pos	0.09	239.09	[M+Na]+	C8H14N3O4	-	82.864	8.877	-	-	-	-	Carboxylic acids and derivatives	76.931	Carboxylic acids and derivatives		Primary
FT4163	pos	14.35	480.43	[M+H]+	C23H53N5O5	-	100	56.589	-	-	-	-	Peptides	59.879	Peptides		Primary
FT4382	pos	12.9	495.33	[M+H]+	C19H24N8O7	-	20	26.54	-	-	-	-	Secondary alcohols	53.63	FT4382_pos	< 50% SIRIUS score	-
FT3072	pos	4.25	403.22	[M+H]+	C19H34N2O5S	-	100	97.259	-	-	-	-	Alpha amino acid amides	77.439	Alpha amino acid amides		Primary
FT1335	pos	8.64	270.32	[M+H]+	C18H39N	0.391	100	100	-	-	-	-	Amines	89.515	Amines		-
FT3098	pos	11.72	405.2	[M+Na]+	C13H30N6O7	-	100	46.484	-	-	-	-	Carbohydrates and carbohydrate conjugates	96.473	Carbohydrates and carbohydrate conjugates		Primary
FT4352	pos	11.73	493.31	[M+H]+	C24H44O10	0.487	100	99.798	-	-	-	-	O-glycosyl compounds	73.217	O-glycosyl compounds		-
FT1993	pos	2.88	323.13	[M+H]+	C12H22N2O6S	0.515	100	97.634	-	-	-	-	Dipeptides	97.238	Dipeptides		Primary
FT1279	pos	8.75	265.18	[M+H]+	C19H22N	-	99.749	38.483	-	-	-	-	Organonitrogen compounds	99.986	Organonitrogen compounds		-
FT1788	pos	8.49	307.19	[M+Na]+	C17H24N4	0.626	100	99.965	-	-	-	-	Benzenoids	57.657	Benzenoids		Secondary
FT0766	neg	6.51	249.05	[M-H]-	C6H12N5O4S	-	100	17.774	-	-	-	-	Alpha amino acids	93.527	Alpha amino acids		Primary
FT0424	pos	4.89	162.06	[M+H]+	C9H7NO2	-	100	99.973	-	-	-	-	-	-	C9H7NO2		-
FT0392	pos	n.d	n.d	n.d	n.d	n.d	n.d	n.d	n.d	n.d	n.d	n.d	n.d	n.d	n.d	No data in SIRIUS	n.d
FT5587	neg	11.91	621.28	[M+Cl]-	C33H46O9	0.119	77.739	28.411	-	-	-	-	Triterpenoids	75.075	Triterpenoids		Secondary
FT1779	pos	2.92	307.03	[M+K]+	C8H17N2O4PS	-	0	95.58	-	-	-	-	Organonitrogen compounds	98.699	Organonitrogen compounds		-
FT1545	neg	9.55	326.15	[M-H]-	C10H25N5O5S	-	100	97.866	-	-	-	-	Fatty Acyls	54.218	Fatty Acyls		Primary
FT3064	neg	11.36	439.19	[M+Cl]-	C21H32N4O2S	0.295	90.653	32.391	-	-	-	-	Benzenesulfonyl compounds	53.732	Benzenesulfonyl compounds		Secondary
FT3453	neg	6.63	466.13	[M-H]-	C20H27N4O5S2	-	99.146	89.631	-	-	-	-	Alpha amino acid amides	51.029	Alpha amino acid amides		Primary
FT0040	neg	5.22	45	[M-H]-	CH2O2	-	N/A	100	-	-	-	-	-	-	FT0040_neg		-
FT0037	neg	14.89	45	-	-	-	-	-	-	-	-	-	-	-	FT0037_neg		-
FT4153	neg	14.71	520.91	[M-H]-	C11H5N6O13P3	-	30	19.391	-	-	-	-	6-aminopurines	66.836	FT4153_neg	< 50% SIRIUS score	-
FT1313	pos	5.68	269.12	[M+H]+	C17H16O3	0.109	100	99.621	-	-	-	-	Anisoles	84.275	Anisoles		Secondary
FT1097	pos	5.68	247.11	[M+H]+	C13H14N2O3	0.654	100	99.959	-55.128	FBDCJLXTUCMFLF	CC(C(=O)O)NC(=O)CC1=CNC2=CC=CC=C21	IAA-L-Ala	N-acyl-L-alpha-amino acids	61.145	IAA-L-Ala		Secondary
FT1105	pos	5.68	248.11	[M+H]+	C10H17NO6	0.814	98.191	92.615	-	-	-	-	Carbohydrates and carbohydrate conjugates	60.762	Carbohydrates and carbohydrate conjugates		Primary
FT1763	neg	8.75	341.14	[M-H]-	C20H22O5	0.074	100	92.446	-	-	-	-	Carbonyl compounds	97.744	Carbonyl compounds		-
FT6076	neg	12.72	659.34	[M-H]-	C43H48O6	-	100	92.648	-	-	-	-	Benzenoids	54.503	Benzenoids		Secondary
FT3555	neg	3.08	475.15	[M-H]-	C14H24N10O7S	-	100	8.786	-	-	-	-	5'-deoxyribonuleosides	61.607	5'-deoxyribonuleosides		Primary
FT5410	neg	3.31	609.1	[M-H]-	C16H22N1o)14S	-	99.899	99.404	-	-	-	-	Peptides	53.548	Peptides		Primary
FT1431	pos	7.37	279.14	[M+H]+	C19H18O2	0.072	0	81.642	-	-	-	-	Anisoles	72.142	Anisoles		Secondary
FT0880	pos	9.28	226.11	[M+H]+	C12H11N5	0.405	0	0.001	-22.712	NWBJYWHLCVSVIJ	C1=CC=C(C=C1)CNC2=NC=NC3=C2NC=N3	BAP	6-alkylaminopurines	80.132	BAP		Primary
FT0886	pos	4.37	226.11	[M+H]+	C12H11N5	0.405	0	0.001	-22.712	NWBJYWHLCVSVIJ	C1=CC=C(C=C1)CNC2=NC=NC3=C2NC=N3	BAP	6-alkylaminopurines	80.132	BAP		Primary
(R2 = 0.75, RMSE = 1.095445, MAE = 0.8)
